# Supplementary material for: Xrcc6 coordinates cardiomyocyte repair and immune regulation in myocardial ischemia-reperfusion injury: Fisetin as a therapeutic modulator
Source: Front Immunol. 2025 Sep 17;16:1653738. doi: 10.3389/fimmu.2025.1653738 (PMC12483892; doi:10.3389/fimmu.2025.1653738)
Supplement: Supplementary file 4 [file DataSheet1.csv]

Rev3l
Parpbp
Ddb2
Clk2
Rad51
Pole3
Nbn
Lig1
Rev1
Uvssa
Zswim7
Chek2
Rad51b
Gtf2h2
Fanci
Dclre1c
Primpol
Pms1
Hus1
Dut
Tdp2
Gtf2h3
Xab2
Parp2
Fancl
Sprtn
Hltf
Fen1
Gtf2h5
Polg
Mplkip
Xpc
Fance
Nhej1
Shprh
Eme2
Dntt
Swsap1
Rpa1
Rad17
Polq
Mpg
Ube2v2
Smc5
Cdk7
Swi5
Rbbp8
Apex1
Rad23a
Faap24
Pole4
Mad2l2
Rad51c
Gtf2h1
Mlh3
Fancc
Rad54l
Top3a
Per1
Paxip1
Rad54b
Dna2
Aptx
Exo5
Faap100
Ercc8
Gtf2h4
Msh5
Rif1
Brca2
Ube2t
Slx1b
Ercc3
Rad9a
Ccnh
Fancg
Slx1b
Ddb1
Bivm
Ercc5
Xrcc1
Parg
Gen1
Rnf8
Gm28043
Rmi1
Lig4
Pcna
Prkdc
Rad23b
Rnf168
Rad1
Rad51d
Pold4
Gm45928
Recql
Xrcc2
Fanca
Pold2
Spidr
Atr
Rrm2b
Tdp1
Lig3
Usp1
Pole2
Gm49384
Mnat1
Mgmt
Polm
Neil3
Xrcc3
Mms19
Dclre1a
Poln
Trp53
Apex2
Mutyh
Pola1
Rad52
Blm
Helq
Brca1
Nudt18
Poli
Parp3
Herc2
Msh3
Pds5b
Atrx
Aplf
Ube2b
Shld3
Hmces
Ercc4
Gm7102
Atm
Xrcc4
Shld1
Recql4
Dclre1b
Faap20
Mlh1
Smug1
Ercc2
Mbd4
Pole
Tdg
Exo1
Fancm
Brip1
Park7
Shld2
Dmc1
Mus81
H2ax
Smc6
Hfm1
Msh2
Neil2
Cetn2
Gtf2e2
Spo11
Fancd2
Xrcc5
Pold1
Xpa
Nudt15
Prpf19
Eme1
Recql5
Ercc6
Rpa3
Msh4
Trex1
Rad18
Trp53bp1
Polh
Bard1
Nthl1
Ube2n
Polk
Gm42421
Pms2
Rad50
Alkbh3
Gm27027
Msh6
Nudt1
Mdc1
Rnf4
Ung
Pnkp
Nabp2
Atrip
Polb
Rdm1
Fan1
Palb2
Wrn
Alkbh2
Ogg1
Neil1
Trex2
Endov
Ercc1
Chek1
Slx4
Chaf1a
Ube2a
Rpa2
Fancf
Dnph1
Parp1
Abraxas1
Topbp1
Xrcc6
Fancb
Wdr48
Poll
