# Supplementary material for: Xrcc6 coordinates cardiomyocyte repair and immune regulation in myocardial ischemia-reperfusion injury: Fisetin as a therapeutic modulator
Source: Front Immunol. 2025 Sep 17;16:1653738. doi: 10.3389/fimmu.2025.1653738 (PMC12483892; doi:10.3389/fimmu.2025.1653738)
Supplement: Supplementary file 5 [file DataSheet2.xlsx]

## Sheet: GEO
Sample	GEO Accession	Species	Tissue	Treatment/Condition	Platform	Genome	Sequencer
sham, replicate 1	GSM7091453	Mus musculus	heart	vehicle gavage, needles only, no ligation	10x Genomics	GRCm38	Illumina NovaSeq 6000
sham, replicate 2	GSM7091454	Mus musculus	heart	vehicle gavage, needles only, no ligation	10x Genomics	GRCm38	Illumina NovaSeq 6000
sham, replicate 3	GSM7091455	Mus musculus	heart	vehicle gavage, needles only, no ligation	10x Genomics	GRCm38	Illumina NovaSeq 6000
I/R, replicate 1	GSM7091456	Mus musculus	heart	LAD ligation 30 min + 24h reperfusion	10x Genomics	GRCm38	Illumina NovaSeq 6000
I/R, replicate 2	GSM7091457	Mus musculus	heart	LAD ligation 30 min + 24h reperfusion	10x Genomics	GRCm38	Illumina NovaSeq 6000
I/R, replicate 3	GSM7091458	Mus musculus	heart	LAD ligation 30 min + 24h reperfusion	10x Genomics	GRCm38	Illumina NovaSeq 6000
