# Supplementary material for: Xrcc6 coordinates cardiomyocyte repair and immune regulation in myocardial ischemia-reperfusion injury: Fisetin as a therapeutic modulator
Source: Front Immunol. 2025 Sep 17;16:1653738. doi: 10.3389/fimmu.2025.1653738 (PMC12483892; doi:10.3389/fimmu.2025.1653738)
Supplement: Supplementary file 6 [file DataSheet3.xlsx]

## Sheet: Sheet1
id	Mast Cells	Neutrophil Cells	Eosinophil Cells	B Cells Memory	B Cells Naive	Plasma Cells	T Cells CD8 Actived	T Cells CD8 Naive	T Cells CD8 Memory	M0 Macrophage	M1 Macrophage	M2 Macrophage	Treg Cells	T Cells CD4 Memory	T Cells CD4 Naive	T Cells CD4 Follicular	Th1 Cells	Th17 Cells	Th2 Cells	Monocyte	GammaDelta T Cells	NK Resting	NK.Actived	DC Actived	DC Immature
C1_NC	0	0.0155977	0	0	0.047548	0	0	0	0	0.483768	0.0831871	0	0	0	0.0874567	0.0307275	0.0154017	0	0.00329338	0	0.0101052	0.00897775	0.00257474	0.211362	0
C2_NC	0	0.0287308	0	0	0.0506552	0	0	0.0132334	0	0.40036	0.120247	0	0	0	0.0897219	0.0412507	0.0165768	0	0.00848819	0	0.00800867	0.00640066	0.00879037	0.207537	0
C3_NC	0	0.026986	0	5.4148e-05	0.0170017	0	0	0.0953289	0	0.445417	0.0856277	0	0.00160288	0	0.0595954	0.0482591	0.0178077	0	0.00688376	0	0	0.0130329	0	0.182403	0
nh1_IR	0	0.000253958	0.00113617	0	0.0714049	0	0	0.00390729	0	0.755407	0.01136	0	0	0	0.0342991	0.0237228	0.0157534	0	0.0226572	0	0.00738064	0.0211105	0	0.0286649	0.00294194
nh2_IR	0	0	0	0	0.0219953	0	0.00353437	0.010838	0	0.896318	0.00987668	0	0.0105953	0	0.00656239	0.00389334	0	0	0.00626267	0	0	0	0	0.0301241	0
nh3_IR	0	0.000205738	0.00097864	0	0.0764517	0	0	0.0493489	0	0.763833	0.0147701	0	0.0170689	0	0	0.0209908	0.0130459	0	0.00711581	0	0	0.011004	0	0.0182928	0.00689368
nh4_IR	0	0.000160726	0.00113215	0	0.0720157	0	0	0.0460263	0	0.741309	0.013364	0	0	0	0.00940769	0.0302567	0.0180314	0	0.0231369	0	0.00208705	0.0148637	0	0.0198854	0.00832392
