# Supplementary material for: Xrcc6 coordinates cardiomyocyte repair and immune regulation in myocardial ischemia-reperfusion injury: Fisetin as a therapeutic modulator
Source: Front Immunol. 2025 Sep 17;16:1653738. doi: 10.3389/fimmu.2025.1653738 (PMC12483892; doi:10.3389/fimmu.2025.1653738)
Supplement: Supplementary file 7 [file DataSheet4.xlsx]

## Sheet: contribution
Residues index	Residues	vdw	ele	mm(vdw+ele)	pb	sa	mmpbsa(mm+pb+sa)	mmpbsa standard error	Unit: kJ/mol; Note: vdw represents van der Waals forces, ele represents electrostatic interactions, pb represents polar solvation energy, sa represents hydrophobic interactions, mm is the sum of vdw and ele, and mmpbsa is the sum of mm, pb, and sa. mmpbsa represents the binding energy of each amino acid. The smaller the mmpbsa value, the higher the binding energy. In this table, you can sort by m…
2	2ARG	-0.001	-0.077	-0.0783333	0.307333	0	0.229	0.00697615
3	3ASP	-0.003	0.248	0.245	-0.848333	0	-0.603667	0.0355663
4	4SER	-0.00333333	0.0683333	0.065	-0.154333	0	-0.0893333	0.00724697
5	5LEU	-0.0136667	-0.08	-0.0936667	0.186333	0	0.0933333	0.0048151
6	6ILE	-0.007	0.097	0.0906667	-0.205333	0	-0.115	0.00654896
7	7PHE	-0.011	-0.0716667	-0.083	0.179	0	0.0956667	0.00331104
8	8LEU	-0.00833333	0.0376667	0.0293333	-0.122333	0	-0.0933333	0.000720082
9	9VAL	-0.003	-0.007	-0.01	0.043	0	0.0326667	0.000544331
10	10ASP	-0.003	0.193667	0.190667	-1.20733	0	-1.01667	0.04828
11	11ALA	-0.001	-0.00666667	-0.00766667	0.0426667	0	0.035	0.00216025
12	12SER	-0.001	-0.00733333	-0.00833333	0.0273333	0	0.019	0.00169967
13	13LYS	-0.001	-0.023	-0.0236667	0.0946667	0	0.071	0.00478423
14	14ALA	-0.001	-0.00333333	-0.00433333	-0.00166667	0	-0.006	0.000471405
15	15MET	-0.003	-0.00266667	-0.00566667	-0.0176667	0	-0.0233333	0.00178471
16	16PHE	-0.001	-0.002	-0.003	0.0146667	0	0.0123333	0.00108866
17	17GLU	-0.001	0.0216667	0.0213333	-0.212	0	-0.191667	0.00892354
18	18SER	0	-0.00133333	-0.00166667	0.0263333	0	0.0243333	0.00276218
19	19GLN	-0.00166667	-0.001	-0.003	-0.0223333	0	-0.0253333	0.0221727
20	20SER	-0.00133333	-0.00433333	-0.00566667	0.003	0	-0.003	0.00235702
21	21GLU	-0.001	-0.0223333	-0.0233333	-0.232	0	-0.255333	0.0251852
22	22ASP	0	-0.00866667	-0.00966667	-0.0853333	0	-0.0946667	0.00596906
23	23GLU	-0.000666667	-0.00766667	-0.008	-0.0743333	0	-0.0826667	0.0040643
24	24LEU	-0.001	-0.00433333	-0.00533333	0.0206667	0	0.0156667	0.00165552
25	25THR	-0.001	0.00733333	0.00666667	-0.057	0	-0.0503333	0.00232538
26	26PRO	-0.00233333	0.0166667	0.0146667	-0.0726667	0	-0.058	0.00169967
27	27PHE	-0.002	0.0143333	0.0126667	-0.0776667	0	-0.0646667	0.00165552
28	28ASP	-0.001	0.0556667	0.0546667	-0.538	0	-0.483333	0.018864
29	29MET	-0.004	0.00733333	0.003	-0.0623333	0	-0.059	0.00616441
30	30SER	-0.003	0.0386667	0.0353333	-0.141	0	-0.105667	0.00178471
31	31ILE	-0.002	0.0136667	0.012	-0.054	0	-0.042	0.0020548
32	32GLN	-0.002	0.00133333	-0.000666667	0.0106667	0	0.01	0.00449691
33	33CYS	-0.005	0.001	-0.004	-0.00466667	0	-0.00866667	0.00212568
34	34ILE	-0.004	-0.00366667	-0.00766667	0.0126667	0	0.00533333	0.00165552
35	35GLN	-0.001	0.002	0.001	-0.00766667	0	-0.007	0.000816497
36	36SER	-0.002	-0.022	-0.0233333	0.131667	0	0.108333	0.00490653
37	37VAL	-0.004	-0.026	-0.03	0.118	0	0.0876667	0.00306715
38	38TYR	-0.002	0.00333333	0.00133333	-0.004	0	-0.00266667	0.00232538
39	39ILE	-0.001	-0.004	-0.005	0.035	0	0.03	0.000942809
40	40SER	-0.001	-0.0113333	-0.0123333	0.0816667	0	0.0693333	0.012493
41	41LYS	-0.003	-0.304	-0.306667	1.32667	0	1.02	0.0842496
42	42ILE	-0.001	-0.002	-0.003	0.0236667	0	0.021	0.000816497
43	43ILE	-0.001	-0.00466667	-0.005	0.0306667	0	0.0256667	0.00190516
44	44SER	-0.001	-0.00333333	-0.004	0.0163333	0	0.0123333	0.00232538
45	45SER	0	-0.00333333	-0.00366667	0.0293333	0	0.026	0.00163299
46	46ASP	-0.001	0.130333	0.129333	-0.489667	0	-0.360333	0.0372569
47	47ARG	-0.001	-0.0603333	-0.0606667	0.144667	0	0.084	0.00588784
48	48ASP	-0.002	0.234667	0.232667	-0.929	0	-0.697	0.0521557
49	49LEU	-0.00133333	0.0333333	0.032	-0.103	0	-0.0706667	0.00517115
50	50LEU	-0.003	-0.0296667	-0.0326667	0.108	0	0.076	0.00355903
51	51ALA	-0.001	0.0306667	0.0296667	-0.0996667	0	-0.0706667	0.00284149
52	52VAL	-0.002	-0.0193333	-0.021	0.0756667	0	0.0546667	0.00353815
53	53VAL	-0.002	0.02	0.0183333	-0.0783333	0	-0.06	0.00262467
54	54PHE	-0.00133333	-0.00333333	-0.00466667	0.0216667	0	0.0166667	0.000272166
55	55TYR	-0.005	0.0186667	0.0136667	-0.065	0	-0.0506667	0.000720082
56	56GLY	0	-0.000666667	-0.001	0.00466667	0	0.00333333	0.000272166
57	57THR	0	0.00466667	0.00433333	-0.022	0	-0.0176667	0.00136083
58	58GLU	0	0.0213333	0.021	-0.111	0	-0.0896667	0.00381032
59	59LYS	0	-0.0126667	-0.0133333	0.064	0	0.051	0.00326599
60	60ASP	0	0.0253333	0.0253333	-0.156	0	-0.130333	0.00811492
61	61LYS	0	-0.0323333	-0.033	0.149	0	0.116	0.0074087
62	62ASN	0	-0.00766667	-0.008	0.048	0	0.0396667	0.00212568
63	63SER	0	-0.003	-0.003	0.0133333	0	0.0103333	0.00284149
64	64VAL	0	-0.00333333	-0.00433333	0.0243333	0	0.0203333	0.00151535
65	65ASN	0	-0.00233333	-0.00266667	0.0176667	0	0.0153333	0.00222777
66	66PHE	-0.000333333	-0.001	-0.00133333	-0.00666667	0	-0.008	0.000816497
67	67LYS	0	-0.0153333	-0.0156667	0.0466667	0	0.0313333	0.00792091
68	68ASN	0	0.00633333	0.00633333	-0.024	0	-0.0176667	0.000981307
69	69ILE	-0.001	-0.00933333	-0.0103333	0.05	0	0.04	0.00294392
70	70TYR	-0.001	0.00766667	0.007	-0.044	0	-0.037	0.00235702
71	71VAL	-0.001	-0.01	-0.0103333	0.052	0	0.042	0.0020548
72	72LEU	-0.001	-0.0116667	-0.012	0.068	0	0.0556667	0.00299382
73	73GLN	-0.001	0.0286667	0.028	-0.136	0	-0.108333	0.00474537
74	74GLU	-0.001	0.0693333	0.0686667	-0.336667	0	-0.268333	0.0298192
75	75LEU	-0.001	-0.018	-0.019	0.0766667	0	0.0576667	0.00392523
76	76ASP	-0.000666667	0.0796667	0.0786667	-0.360333	0	-0.281333	0.0146161
77	77ASN	-0.001	-0.019	-0.019	0.092	0	0.0726667	0.00607972
78	78PRO	-0.001	-0.00833333	-0.009	0.0553333	0	0.046	0.00262467
79	79GLY	0	0.005	0.005	-0.04	0	-0.035	0.00124722
80	80ALA	0	0.002	0.002	-0.0256667	0	-0.0233333	0.000981307
81	81LYS	0	-0.019	-0.019	0.043	0	0.0236667	0.00395343
82	82ARG	-0.001	-0.088	-0.0886667	0.489333	0	0.400667	0.0192662
83	83ILE	0	0.003	0.00233333	-0.0276667	0	-0.0253333	0.000544331
84	84LEU	0	0.001	0.001	-0.015	0	-0.0143333	0.000272166
85	85GLU	0	0.046	0.046	-0.293333	0	-0.247333	0.0199574
86	86LEU	-0.001	-0.00266667	-0.00366667	0.00966667	0	0.00566667	0.000720082
87	87ASP	0	0.032	0.0316667	-0.245	0	-0.213	0.0117284
88	88GLN	0	-0.007	-0.007	0.055	0	0.048	0.00163299
89	89PHE	0	-0.00166667	-0.00166667	0.003	0	0.00133333	0.000981307
90	90LYS	-0.001	-0.0473333	-0.0476667	0.424333	0	0.377	0.0153261
91	91GLY	0	0.002	0.00133333	-0.0166667	0	-0.015	0.000471405
92	92GLN	0	0.00133333	0.001	-0.0133333	0	-0.012	0.00286744
93	93GLN	0	0.000333333	0	-0.00666667	0	-0.00666667	0.000981307
94	94GLY	0	0	0	-0.001	0	-0.000333333	0.000272166
95	95GLN	0	-0.00133333	-0.00166667	0.025	0	0.0236667	0.00118634
96	96LYS	0	-0.008	-0.00833333	0.0433333	0	0.0353333	0.00165552
97	97ARG	0	-0.0183333	-0.0183333	0.125667	0	0.107667	0.000720082
98	98PHE	-0.000333333	-0.002	-0.002	0.011	0	0.009	0.000471405
99	99GLN	0	-0.00266667	-0.00266667	0.0293333	0	0.0266667	0.00445554
100	100ASP	0	0.011	0.011	-0.0606667	0	-0.0496667	0.00144016
101	101MET	0	-0.000666667	-0.000666667	0.006	0	0.00533333	0.00190516
102	102MET	0	0.000666667	0	0.001	0	0.00166667	0.00670544
103	103GLY	0	0.00533333	0.005	-0.0386667	0	-0.033	0.00169967
104	104HIE	0	-0.00333333	-0.00366667	0.015	0	0.0113333	0.00499629
105	105GLY	0	-0.005	-0.00533333	0.0483333	0	0.043	0.00188562
106	106SER	0	0.005	0.00466667	-0.0303333	0	-0.0256667	0.00237268
107	107ASP	-0.000333333	0.042	0.0416667	-0.17	0	-0.128667	0.0170902
108	108TYR	-0.00266667	0	-0.00233333	0.009	0	0.00633333	0.00190516
109	109SER	-0.001	0.00733333	0.00633333	-0.0336667	0	-0.0276667	0.00383937
110	110LEU	-0.00666667	0.008	0.00133333	-0.0103333	0	-0.00933333	0.000981307
111	111SER	-0.00166667	0.0146667	0.0133333	-0.0533333	0	-0.0403333	0.00435465
112	112GLU	-0.001	0.0803333	0.0793333	-0.426	0	-0.346667	0.0193525
113	113VAL	-0.00266667	-0.003	-0.00566667	0.019	0	0.0136667	0.00237268
114	114LEU	-0.00733333	0.00133333	-0.00633333	-0.000666667	0	-0.00666667	0.00118634
115	115TRP	-0.002	0.00666667	0.00566667	-0.0226667	0	-0.017	0.00216025
116	116VAL	-0.001	-0.00766667	-0.00866667	0.0326667	0	0.0243333	0.00190516
117	117CYS	-0.00266667	0	-0.00233333	0.00166667	0	-0.001	0.00309121
118	118ALA	-0.001	-0.001	-0.00233333	0.0203333	0	0.018	0.00329983
119	119ASN	-0.001	-0.0106667	-0.0113333	0.0636667	0	0.0523333	0.0136164
120	120LEU	-0.001	-0.0176667	-0.0186667	0.0723333	0	0.0536667	0.00427742
121	121PHE	-0.004	-0.025	-0.029	0.072	0	0.043	0.00374166
122	122SER	0	-0.005	-0.00566667	0.044	0	0.0386667	0.00668885
123	123ASP	0	0.054	0.0536667	-0.184	0	-0.13	0.00294392
124	124VAL	-0.001	-0.004	-0.005	0.0293333	0	0.025	0.00124722
125	125GLN	0	-0.003	-0.003	0.017	0	0.014	0
126	126PHE	-0.000333333	0.005	0.00433333	-0.0203333	0	-0.016	0.00188562
127	127LYS	-0.001	-0.0536667	-0.0543333	0.0423333	0	-0.012	0.00262467
128	128MET	-0.002	-0.001	-0.00266667	0.0246667	0	0.0216667	0.00232538
129	129SER	-0.002	-0.000666667	-0.00233333	0.0406667	0	0.0383333	0.00217732
130	130HIE	-0.0193333	-0.160333	-0.179667	0.274333	0	0.0946667	0.00855483
131	131LYS	-0.00933333	-0.237333	-0.246667	0.789	0	0.542333	0.0419797
132	132ARG	-0.264	-5.02033	-5.28467	9.473	0	4.18833	0.283581
133	133ILE	-0.0343333	0.321	0.286333	-0.398	0	-0.111333	0.0146085
134	134MET	-0.0843333	-0.400333	-0.484667	0.645	0	0.160333	0.0122957
135	135LEU	-0.0443333	0.137333	0.093	-0.324333	0	-0.231	0.00498888
136	136PHE	-0.0216667	0.0116667	-0.00966667	0.0226667	0	0.0126667	0.00144016
137	137THR	-0.0136667	0.0316667	0.018	-0.147333	0	-0.129333	0.00196261
138	138ASN	-0.006	-0.00266667	-0.009	0.0343333	0	0.0253333	0.0140185
139	139GLU	-0.007	0.137667	0.131	-0.933333	0	-0.803	0.0648914
140	140ASP	-0.0113333	0.061	0.0496667	-1.01733	0	-0.967667	0.111308
141	141ASN	-0.00466667	-0.00766667	-0.0123333	0.06	0	0.0476667	0.00995918
142	142PRO	-0.00466667	-0.014	-0.0186667	0.104667	0	0.086	0.0137679
143	143HIE	-0.002	-0.00166667	-0.004	0	0	-0.004	0.00778888
144	144GLY	-0.001	0.00166667	0.000666667	-0.0453333	0	-0.0446667	0.00347478
145	145ASN	-0.001	-0.00133333	-0.00233333	-0.0166667	0	-0.0193333	0.00136083
146	146ASP	-0.001	0.0113333	0.0103333	-0.118	0	-0.107333	0.00568298
147	147SER	-0.003	0.008	0.005	-0.055	0	-0.05	0.00659966
148	148ALA	-0.002	-0.002	-0.004	-0.0106667	0	-0.0143333	0.000544331
149	149LYS	-0.00133333	-0.00266667	-0.00466667	0.0903333	0	0.0856667	0.00756209
150	150ALA	-0.002	-0.002	-0.004	-0.0356667	0	-0.0396667	0.00108866
151	151SER	-0.002	0.00766667	0.00566667	-0.0556667	0	-0.0503333	0.0047219
152	152ARG	-0.002	-0.0526667	-0.0546667	0.261333	0	0.206333	0.00606141
153	153ALA	-0.004	0.0226667	0.0186667	-0.0536667	0	-0.035	0.00339935
154	154ARG	-0.018	0.0423333	0.0246667	0.662667	0	0.687667	0.0430125
155	155THR	-0.004	0.0113333	0.00733333	-0.05	0	-0.0426667	0.00232538
156	156LYS	-0.00466667	-0.105333	-0.109667	0.492	0	0.382333	0.0288688
157	157ALA	-0.013	0.035	0.0216667	-0.024	0	-0.002	0.000942809
158	158GLY	-0.00666667	0.0286667	0.0223333	-0.031	0	-0.00933333	0.00165552
159	159ASP	-0.004	0.111667	0.108	-0.381333	0	-0.273	0.00909212
160	160LEU	-0.00933333	-0.015	-0.0246667	0.0706667	0	0.046	0.00637704
161	161ARG	-0.0966667	-0.429333	-0.526	1.64367	0	1.11767	0.0937009
162	162ASP	-0.00566667	0.154333	0.148667	-0.268	0	-0.119333	0.0216556
163	163THR	-0.00366667	-0.015	-0.0183333	0.032	0	0.0136667	0.0214804
164	164GLY	-0.00533333	0.028	0.023	-0.106	0	-0.0836667	0.0130753
165	165ILE	-0.019	-0.00733333	-0.026	0.0466667	0	0.0206667	0.00136083
166	166PHE	-0.142333	-0.309667	-0.452667	0.111	0	-0.342	0.0193448
167	167LEU	-0.293333	0.955667	0.662333	0.479	-0.00333333	1.138	0.138772
168	168ASP	-1.06167	10.1037	9.04233	-14.086	-0.015	-5.058	0.326148
169	169LEU	-0.474	0.321667	-0.152333	-0.658	-0.000333333	-0.810333	0.0467246
170	170MET	-0.208667	-0.222667	-0.432	0.428	0	-0.00366667	0.00968772
171	171HIE	-0.258	0.266333	0.00833333	-0.363	0	-0.354333	0.022883
172	172LEU	-0.0176667	0.0246667	0.007	-0.0836667	0	-0.0766667	0.00347478
173	173LYS	-0.00833333	0.124	0.115333	0.440333	0	0.556	0.0667649
174	174LYS	-0.006	-0.043	-0.0493333	0.684	0	0.634333	0.0655987
175	175PRO	-0.002	0.00633333	0.00433333	-0.0653333	0	-0.0613333	0.00108866
176	176GLY	-0.002	-0.00166667	-0.00333333	-0.00566667	0	-0.00933333	0.0048151
177	177GLY	-0.00433333	0.013	0.00866667	0.0386667	0	0.0476667	0.00383937
178	178PHE	-0.0533333	-0.0436667	-0.0966667	0.129333	0	0.0326667	0.0161268
179	179ASP	-0.044	-0.195	-0.239	-0.997333	0	-1.23633	0.204712
180	180ILE	-0.891333	0.049	-0.842333	0.116333	-0.047	-0.773333	0.0603072
181	181SER	-0.077	0.013	-0.0636667	0.00633333	0	-0.0573333	0.0525808
182	182LEU	-0.021	-0.0143333	-0.0353333	0.0916667	0	0.057	0.010198
183	183PHE	-0.034	-0.038	-0.0723333	0.131	0	0.0583333	0.00947902
184	184TYR	-0.197667	0.0553333	-0.142333	-0.0836667	0	-0.226	0.0151217
185	185ARG	-0.980333	0.275	-0.705	2.02533	-0.154667	1.16533	0.261779
186	186ASP	-0.107	-0.250667	-0.357667	-0.865	0	-1.22267	0.136477
187	187ILE	-0.128	0.0226667	-0.105	0.208	0	0.103	0.0205426
188	188ILE	-3.763	-0.989667	-4.75267	1.324	-0.306	-3.73467	0.298268
189	189SER	-2.18567	1.29033	-0.894667	3.92767	-0.0883333	2.94433	0.176556
190	190ILE	-5.16733	-0.0113333	-5.17833	1.15267	-0.415	-4.441	0.0562909
191	191ALA	-0.65	-0.383	-1.033	0.187	0	-0.846	0.0180185
192	192GLU	-5.51233	-3.047	-8.55933	-0.265333	-0.263333	-9.08833	0.190386
193	193ASP	-12.0857	-1.06067	-13.1467	20.4333	-0.728333	6.55867	1.03848
194	194GLU	-3.69933	-2.012	-5.71133	1.166	-0.227333	-4.77233	0.289519
195	195ASP	-0.550333	-0.603667	-1.15367	0.191667	0	-0.962667	0.0153647
196	196LEU	-3.573	0.02	-3.55267	-0.902667	-0.269667	-4.725	0.106161
197	197ARG	-3.469	1.32767	-2.14133	0.956	-0.305333	-1.49	0.109764
198	198VAL	-2.52767	-0.188333	-2.71633	1.67233	-0.076	-1.12	0.109332
199	199HIE	-14.0097	-2.87367	-16.8833	14.305	-1.07333	-3.65167	0.474733
200	200PHE	-10.3967	0.264	-10.133	2.13433	-0.531	-8.52933	0.147159
201	201GLU	-0.323667	-0.541333	-0.865	-1.301	0	-2.166	0.0948871
202	202GLU	-0.0563333	-0.399	-0.455667	-0.895667	0	-1.35133	0.11045
203	203SER	-0.0266667	-0.0123333	-0.039	-0.0106667	0	-0.0496667	0.00499629
204	204SER	-0.006	0.0256667	0.0196667	0.044	0	0.064	0.00169967
205	205LYS	-0.00733333	0.206333	0.198333	0.152333	0	0.351	0.0142906
206	206LEU	-0.005	0.01	0.005	-0.138333	0	-0.133333	0.00425136
207	207GLU	-0.007	-0.139667	-0.147	-0.392667	0	-0.539333	0.0199685
208	208ASP	-0.027	-0.576333	-0.603667	-0.668667	0	-1.272	0.0509379
209	209LEU	-0.0316667	0.065	0.0333333	-0.305667	0	-0.272333	0.00823722
210	210LEU	-0.0156667	0.0823333	0.0673333	-0.280333	0	-0.213333	0.00971063
211	211ARG	-0.0773333	1.24433	1.16733	0.0123333	0	1.17933	0.057334
212	212LYS	-0.432667	0.564667	0.131333	2.31667	0	2.449	0.0478493
213	213VAL	-0.0653333	0.225667	0.16	-0.545333	0	-0.385333	0.0150948
214	214ARG	-0.0396667	-0.128333	-0.168333	1.21033	0	1.04167	0.147417
215	215ALA	-0.190667	-0.0646667	-0.255333	0.264667	0	0.00966667	0.00392523
216	216LYS	-0.671333	-25.881	-26.552	40.5557	-0.3	13.7033	0.29547
217	217GLU	-0.047	0.672	0.625333	-2.42767	0	-1.80267	0.100719
218	218THR	-0.037	0.077	0.04	-0.150667	0	-0.110333	0.00525639
219	219ARG	-0.0246667	-0.556	-0.580667	1.79833	0	1.21733	0.0751965
220	220LYS	-0.178333	0.586667	0.408	1.60733	-0.00666667	2.00833	0.481728
221	221ARG	-0.00866667	-0.234333	-0.243	0.638	0	0.394667	0.029681
222	222ALA	-0.002	0.01	0.00766667	-0.005	0	0.00233333	0.000544331
223	223LEU	-0.002	0.005	0.00366667	0.00333333	0	0.00666667	0.000720082
224	224SER	-0.001	-0.003	-0.00333333	-0.00433333	0	-0.00833333	0.000544331
225	225ARG	-0.003	-0.0636667	-0.0666667	0.0676667	0	0.001	0.00618241
226	226LEU	-0.001	-0.00133333	-0.00233333	-0.000666667	0	-0.003	2.50386e-19
227	227LYS	-0.001	0.00166667	0.001	0.00166667	0	0.00266667	0.00178471
228	228LEU	-0.001	0	-0.001	0.000333333	0	-0.000666667	0.000272166
229	229LYS	0	0.006	0.00566667	0.000333333	0	0.006	0.000471405
230	230LEU	-0.001	0.00133333	0.000333333	-0.000333333	0	0	0
231	231ASN	0	-0.000333333	-0.000666667	-0.000333333	0	-0.000333333	0.000272166
232	232LYS	0	0.00433333	0.00433333	-0.000333333	0	0.00433333	0.000720082
233	233ASP	0	-0.00766667	-0.00766667	0.000666667	0	-0.007	0.00124722
234	234ILE	-0.001	0.000666667	-0.000333333	0	0	-0.000333333	0.000272166
235	235VAL	-0.001	0.000666667	-0.000333333	0.000333333	0	0	0.000471405
236	236ILE	-0.002	0.004	0.00166667	-0.001	0	0.000666667	0.000544331
237	237SER	-0.002	-0.006	-0.00766667	0.004	0	-0.00366667	0.000272166
238	238VAL	-0.003	0.009	0.00633333	0.00333333	0	0.00966667	0.00108866
239	239GLY	-0.002	-0.009	-0.011	0.00266667	0	-0.00833333	0.000720082
240	240ILE	-0.002	0.00433333	0.002	-0.00733333	0	-0.00533333	0.00108866
241	241TYR	-0.0106667	0.003	-0.00766667	-0.0203333	0	-0.028	0.00571548
242	242ASN	-0.00233333	-0.0193333	-0.0216667	-0.0143333	0	-0.0363333	0.00607972
243	243LEU	-0.00266667	-0.0176667	-0.0206667	-0.00666667	0	-0.0273333	0.00356942
244	244VAL	-0.004	-0.0213333	-0.0246667	-0.003	0	-0.0276667	0.00222777
245	245GLN	-0.0153333	-0.0273333	-0.0426667	0.0116667	0	-0.0313333	0.00381032
246	246NME	-0.004	0.000333333	-0.00333333	-0.00433333	0	-0.00766667	0.000720082
247	247ACE	0	0	0	0	0	0	0
248	248ASP	0	-0.000333333	-0.000333333	-0.000333333	0	-0.000666667	0.000272166
249	249ASP	0	-0.001	-0.001	-0.001	0	-0.002	0.000471405
250	250PRO	0	0	0	0.000333333	0	0.000666667	0.000272166
251	251GLY	0	0.000666667	0.000666667	0.000333333	0	0.001	0
252	252LEU	-0.001	0.00133333	0.000333333	0.000333333	0	0.000666667	0.000272166
253	253MET	0	0.000333333	0.000333333	-0.000333333	0	0	0
254	254LEU	-0.000666667	0.002	0.00133333	0	0	0.00166667	0.000272166
255	255MET	0	0.001	0.000666667	0	0	0.001	0
256	256GLY	0	-0.00133333	-0.00133333	-0.000333333	0	-0.00166667	0.000272166
257	257PHE	-0.000333333	0.00233333	0.00233333	0.000333333	0	0.002	0
258	258LYS	0	0.00866667	0.00866667	0.001	0	0.00966667	0.000720082
259	259PRO	0	0.00133333	0.001	0	0	0.001	0
260	260LEU	-0.001	0.00233333	0.00166667	0	0	0.002	0
261	261VAL	0	0.001	0.000333333	0	0	0.000666667	0.000272166
262	262LEU	0	0.001	0.001	0	0	0.001	0
263	263LEU	0	0	0	0.000333333	0	0	0
264	264LYS	0	0.00666667	0.00666667	0.000333333	0	0.007	0.000942809
265	265LYS	0	0.0383333	0.0376667	0.003	0	0.0403333	0.00392523
266	266HIE	0	-0.00133333	-0.00133333	0	0	-0.00133333	0.000272166
267	267HIE	0	-0.001	-0.001	0	0	-0.001	0
268	268TYR	0	0.00133333	0.00133333	0	0	0.00133333	0.000272166
269	269LEU	0	0.000333333	0.000333333	0.000333333	0	0.001	0
270	270ARG	0	0.009	0.00833333	0.00333333	0	0.0123333	0.00284149
271	271PRO	0	0.00133333	0.001	-0.000666667	0	0.000666667	0.000544331
272	272SER	-0.001	0.001	0.000333333	0	0	0.000666667	0.00151535
273	273LEU	-0.001	-0.00166667	-0.00333333	0.00333333	0	0	0.000471405
274	274PHE	-0.012	0.0186667	0.007	0.00366667	0	0.0103333	0.000981307
275	275VAL	-0.00433333	-0.0146667	-0.0186667	0.00133333	0	-0.0176667	0.00136083
276	276TYR	-0.087	0.113	0.0256667	-0.0996667	0	-0.0736667	0.00848965
277	277PRO	-0.0183333	0.00733333	-0.011	-0.0213333	0	-0.032	0.00385861
278	278GLU	-0.008	0.0443333	0.0363333	-0.0483333	0	-0.012	0.00736357
279	279GLU	-0.0133333	-0.0343333	-0.0476667	0.0263333	0	-0.0213333	0.0230956
280	280SER	-0.003	-0.00733333	-0.01	0.000666667	0	-0.009	0.00188562
281	281LEU	-0.002	0.00266667	0.001	0.001	0	0.00233333	0.000272166
282	282VAL	-0.002	-0.00266667	-0.00433333	0.001	0	-0.004	0.000471405
283	283ILE	-0.004	-0.004	-0.00833333	-0.00233333	0	-0.0106667	0.00276218
284	284GLY	-0.003	-0.008	-0.011	0.00133333	0	-0.00966667	0.00241906
285	285SER	-0.00466667	-0.00833333	-0.0126667	0.000333333	0	-0.0123333	0.00268052
286	286SER	-0.0193333	-0.026	-0.0453333	0.00733333	0	-0.0376667	0.00576066
287	287THR	-0.0126667	-0.0216667	-0.0346667	0.007	0	-0.0273333	0.00241906
288	288LEU	-0.00433333	-0.004	-0.008	0	0	-0.00833333	0.00136083
289	289PHE	-0.012	0.0113333	-0.001	-0.00666667	0	-0.00733333	0.00144016
290	290SER	-0.0143333	0.00266667	-0.0116667	-0.0146667	0	-0.0263333	0.00190516
291	291ALA	-0.003	-0.001	-0.00433333	-0.00133333	0	-0.00566667	0.00108866
292	292LEU	-0.00266667	0.00466667	0.002	-0.00166667	0	0	0.000471405
293	293LEU	-0.0103333	0.0176667	0.007	-0.004	0	0.00333333	0.000720082
294	294ILE	-0.008	0.00766667	-0.000666667	-0.00266667	0	-0.00333333	0.000981307
295	295LYS	-0.00166667	0.053	0.0513333	-0.002	0	0.049	0.00928559
296	296CYS	-0.001	0.0103333	0.009	-0.000333333	0	0.009	0.000816497
297	297LEU	-0.00433333	0.0106667	0.00633333	0	0	0.006	0.000942809
298	298GLU	-0.00166667	-0.075	-0.077	0.000333333	0	-0.0766667	0.00754738
299	299LYS	-0.001	0.0336667	0.0333333	0	0	0.033	0.00377124
300	300GLU	-0.001	-0.047	-0.048	-0.000666667	0	-0.0486667	0.00381032
301	301VAL	-0.001	-0.00533333	-0.00566667	-0.000333333	0	-0.00633333	0.000544331
302	302ALA	0	0.00233333	0.00233333	0.001	0	0.00266667	0.000272166
303	303ALA	0	0	-0.001	-0.000333333	0	-0.001	0
304	304LEU	0	-0.00133333	-0.00133333	0	0	-0.001	0
305	305CYS	0	0	-0.001	0	0	-0.000666667	0.000272166
306	306ARG	0	0.00433333	0.004	0.00133333	0	0.00566667	0.000272166
307	307TYR	-0.000333333	0	0	0	0	-0.001	0
308	308THR	0	0	0	-0.000333333	0	-0.001	0
309	309PRO	0	0	0	0	0	0	0
310	310ARG	0	-0.000333333	-0.000333333	0.000666667	0	0.000333333	0.000720082
311	311ARG	0	-0.001	-0.001	0.000333333	0	-0.000666667	0.000272166
312	312ASN	0	0	0	0	0	0	0
313	313ILE	0	0	0	0	0	0	0
314	314PRO	0	0	0	0	0	-0.000666667	0.000272166
315	315PRO	0	0.000333333	0.000333333	0.000333333	0	0.001	0
316	316TYR	0	0	-0.000333333	0	0	-0.000666667	0.000272166
317	317PHE	0	0	0	0	0	0	0
318	318VAL	0	0.00133333	0.00133333	0.000333333	0	0.00166667	0.000272166
319	319ALA	0	-0.000333333	-0.000666667	-0.000666667	0	-0.00133333	0.000272166
320	320LEU	-0.001	0.00233333	0.001	0.001	0	0.00233333	0.000272166
321	321VAL	-0.001	-0.00666667	-0.00766667	-0.00266667	0	-0.01	0.000942809
322	322PRO	-0.00266667	0.00766667	0.005	0.000666667	0	0.00566667	0.000981307
323	323GLN	-0.0123333	0.0346667	0.0226667	0.0136667	0	0.0363333	0.00288033
324	324GLU	-0.0236667	-0.386	-0.409333	-0.0236667	0	-0.433	0.0151731
325	325GLU	-0.219667	-0.586667	-0.806	-0.107333	0	-0.914	0.0515256
326	326GLU	-0.118333	-0.797667	-0.916333	0.0526667	0	-0.863333	0.0341022
327	327LEU	-1.67667	0.813	-0.864333	-0.251667	-0.0286667	-1.14467	0.0903725
328	328ASP	-0.166333	-3.49733	-3.66333	1.21467	0	-2.449	0.0604373
329	329ASP	-0.0523333	-1.054	-1.10633	0.343	0	-0.763667	0.0520028
330	330GLN	-0.417333	0.048	-0.369333	-0.466333	0	-0.835667	0.0128697
331	331LYS	3.09467	-14.5443	-11.4497	7.182	-0.171667	-4.43967	0.401101
332	332ILE	-1.91833	-0.707667	-2.62633	0.992667	-0.000333333	-1.63367	0.0144863
333	333GLN	-3.172	-1.06533	-4.23767	3.67367	-0.265333	-0.829333	0.0440639
334	334VAL	-0.101667	0.094	-0.00733333	-0.0626667	0	-0.0696667	0.00284149
335	335THR	-0.0703333	-0.0356667	-0.106	-0.00333333	0	-0.109333	0.000981307
336	336PRO	-0.0973333	0.0536667	-0.044	0.0413333	0	-0.00266667	0.00640023
337	337PRO	-0.143667	-0.000333333	-0.144	-0.00933333	0	-0.153667	0.0182351
338	338GLY	-0.00766667	-0.013	-0.021	0	0	-0.0203333	0.00108866
339	339PHE	-0.00533333	-0.00666667	-0.012	-0.00366667	0	-0.016	0.000942809
340	340GLN	-0.00266667	0.0193333	0.0166667	0.00533333	0	0.0216667	0.00196261
341	341LEU	-0.001	-0.00166667	-0.00266667	0	0	-0.003	2.50386e-19
342	342VAL	-0.000666667	0	-0.000333333	-0.000333333	0	-0.000666667	0.000272166
343	343PHE	0	0	0	0	0	0	0
344	344LEU	0	0.000666667	0	0	0	0	0
345	345PRO	0	-0.00566667	-0.00566667	-0.001	0	-0.00633333	0.000544331
